# Supplementary material for: Thrombus entrapment with left atrial appendage closure to facilitate early cardioversion in tachycardiomyopathy: a case report
Source: Eur Heart J Case Rep. 2023 Dec 8;8(1):ytad618. doi: 10.1093/ehjcr/ytad618 (PMC10762891; doi:10.1093/ehjcr/ytad618)
Supplement: ytad618_Supplementary_Data [file ytad618_supplementary_data.zip]

Archive with 7 entries (7 files):
- 3-A4C post-operativ.mp4
- 4-A2C post-operativ.mp4
- 5-A4C 6 months Follow up.mp4
- 6-A2C 6 months Follow up.mp4
- 7-Watchmann 6 month Follow up.mp4
- 1-A4C pre-operativ.mp4
- 2-A2C pre-operativ.mp4
